# Supplementary material for: pH-Sensitive Fluorescent Probe in Nanogel Particles as Theragnostic Agent for Imaging and Elimination of Latent Bacterial Cells Residing Inside Macrophages
Source: Gels. 2024 Aug 30;10(9):567. doi: 10.3390/gels10090567 (PMC11431188; doi:10.3390/gels10090567)
Supplement: Supplementary file 1 [file gels-10-00567-s001.zip]

Archive with 1 entries (1 files):
- gels-3173853-supplementary.pdf
